# Supplementary material for: Description of a new species of Tardigrada Hypsibius nivalis sp. nov. and new phylogenetic line in Hypsibiidae from snow ecosystem in Japan
Source: Sci Rep. 2022 Sep 2;12:14995. doi: 10.1038/s41598-022-19183-8 (PMC9440035; doi:10.1038/s41598-022-19183-8)
Supplement: Supplementary file 1 — Supplementary Information 1. [file 41598_2022_19183_MOESM1_ESM.xlsx]

## Sheet: instructions
	INSTRUCTIONS and TERMS OF USE
	1	This is a morphometric template for species of the Tardigrada Order Parachela.
	2	The template caluclates the pt ratio and other relative measures only if all measurements required to calculate a ratio are provided (otherwise the ratio cell remains empty, meaning lack of data). The only numbers you need to enter are absolute measurements in micrometres [μm] in the sheet "individuals". If a structure is not measurable leave the cell empty (enetring zeros will mean that the trai…
	3	The "individuals" sheet automatically calculates basic statistics (number of measurements, range, mean and SD). The table with these statistics is placed after the last (30th) specimen. The summary table can be then copied and pasted directly to MS Word.
	4	If measurements are done on the type series, please enter the holotype in the first column (this way holotype data are automatically copied to the summary table at end of the sheet). If measurements are not done on the type series, you may delete the last two columns in the summary table. You may change specimen/slide names as desired.
	5	If a trait listed is not present in the species you are measuring, remove the entire row (highlight the row, right mouse click, choose "delete").
	6	Data from the sheet "individuals" are automatically copied to the four remaining "stats" sheets. Data in those sheets are arranged for statistical analyses in the majority of statistical software.
	7	If you want to see the formulas behind this template, press Ctrl+` (usually just before "1" on the keyboard). To return to the value view, press Ctrl+` again.
	8	This template can be freely used but each published use must be credited as Morphometric data were handled using the Parachela ver. 1.7 template available from the Tardigrada Register, www.tardigrada.net/register (Michalczyk & Kaczmarek 2013). The reference is: Michalczyk, Ł. & Kaczmarek, Ł. (2013) The Tardigrada Register: a comprehensive online data repository for tardigrade taxonomy. Journal of…
	9	Copyright by Łukasz Michalczyk. Enquires and suggestions: LM@tardigrada.net

## Sheet: general info
	Species		Genus species
	Population		Country.sample
	Type series		YES/NO
	Author		Name Surname
	Date		DD.MM.YYYY

## Sheet: animals
SPECIMEN	1		2		3		4		5		6		7		8		9		10		11		12		13		14		15		16		17		18		19		20		21		22		23		24		25
CHARACTER	µm	pt	µm	pt	µm	pt	µm	pt	µm	pt	µm	pt	µm	pt	µm	pt	µm	pt	µm	pt	µm	pt	µm	pt	µm	pt	µm	pt	µm	pt	µm	pt	µm	pt	µm	pt	µm	pt	µm	pt	µm	pt	µm	pt	µm	pt	µm	pt	µm
Body length	460.1	1260.55	543.3	1823.15	476.7	1350.42	493.1	1560.44	487.8	1496.32	315.7	1343.4	381.6	1227.01	498.7	1479.82	492.9		429.3	1421.52	396.5	1339.53	392.7	1433.21			350	1301.12													344.5		388.7	1477.95	336.8	1215.88	367.2	1457.14	256.4
Buccopharyngeal tube
Buccal tube length	36.5	–	29.8	–	35.3	–	31.6	–	32.6	–	23.5	–	31.1	–	33.7	–		–	30.2	–	29.6	–	27.4	–	28.2	–	26.9	–		–	28.6	–	26.8	–		–		–	27.1	–		–	26.3	–	27.7	–	25.2	–	24.9
Pharyngeal tube length
Buccopharyngeal tube length
Buccal/pharyngeal tube length ratio		–		–		–		–		–		–		–		–		–		–		–		–		–		–		–		–		–		–		–		–		–		–		–		–
Stylet support insertion point	22.9	62.7397			23.2	65.7224	20.2	63.9241	20.9	64.1104	15.9	67.6596	21.1	67.8457	21	62.3145			19.6	64.9007	17.3	58.4459	17	62.0438	17.7	62.766	16.1	59.8513			17.1	59.7902	17.1	63.806					17.5	64.5756			15.8	60.076	16.6	59.9278	16.1	63.8889	16.1
Buccal tube external width	4	10.9589	4.6	15.4362	3.1	8.78187	3.2	10.1266	3.2	9.81595	3.4	14.4681	3.1	9.96785	3.2	9.49555			3.6	11.9205	2.9	9.7973	3	10.9489	3.1	10.9929	3.4	12.6394	2.8		3	10.4895	2.6	9.70149	2.8		3		2.8	10.3321	2.8		2.8	10.6464	3.2	11.5523	3	11.9048	2.6
Buccal tube internal width	2.3	6.30137	2.8	9.39597	2	5.66572	2.2	6.96203	1.9	5.82822	2.6	11.0638	1.8	5.78778	1.9	5.63798			2.3	7.61589	1.9	6.41892	1.5	5.47445	1.3	4.60993	1.6	5.94796	1.4		1.6	5.59441	1.2	4.47761	1.2		1.3		1.3	4.79705	1		1.4	5.32319	1.3	4.69314	1.4	5.55556	1
Ventral lamina length
Placoid lengths
Macroplacoid 1	6.8	18.6301	6.2	20.8054	6.1	17.2805	5.6	17.7215	6.1	18.7117	4.3	18.2979	5	16.0772	6.1	18.1009	5.2		5.2	17.2185	5.1	17.2297	5.5	20.073	5.3	18.7943	4.2	15.6134	4.1		5.4	18.8811	5.2	19.403	5.3		5.1		3.9	14.3911	4.9		4.7	17.8707	5.8	20.9386	5.4	21.4286	4
Macroplacoid 2	5.8	15.8904	5	16.7785	4.5	12.7479	4.2	13.2911	4.1	12.5767	3.3	14.0426	3.6	11.5756	5	14.8368	5		3.7	12.2517	4	13.5135	4.3	15.6934	4.3	15.2482	3.6	13.3829	3.2		3.5	12.2378	3.3	12.3134	3.6		3.3		2.6	9.5941	3.7		4	15.2091	3.6	12.9964	2.8	11.1111	3
Macroplacoid 3
Microplacoid
Septulum
Macroplacoid row	14.7	40.274	12.7	42.6174	12.2	34.5609	11.8	37.3418	12	36.8098	10.1	42.9787	10.7	34.4051	13.5	40.0593	11.5		11.2	37.0861	10.5	35.473	9.5	34.6715	11	39.0071	9.3	34.5725	9.9		10.6	37.0629	10.8	40.2985	9.9		10.1		9.5	35.0554	9.8		10.4	39.5437	11.2	40.4332	10.2	40.4762	8.8
Placoid row
Claw 1 heights
External base	7	19.1781					7.1	22.4684	7	21.4724			6.1	19.6141					4.8	15.894	5.5	18.5811			6.5	23.0496					5.9	20.6294	5.4	20.1493	5.4				5.4	19.9262	4.4		5.7	21.673	4.4	15.8845	5.4	21.4286
External primary branch	14	38.3562					13.2	41.7722					12	38.5852					10.2	33.7748	10.3	34.7973			11.9	42.1986									9.7						8.1
External secondary branch	9	24.6575					8.2	25.9494	8	24.5399			8.2	26.3666					6.9	22.8477	6.7	22.6351			8.5	30.1418					7	24.4755	7	26.1194	6.6				7.1	26.1993	5.2		6.7	25.4753	8.8	31.769	5.9	23.4127
External base/primary branch (cct)	50	–		–		–	53.7879	–		–		–	50.8333	–		–		–	47.0588	–	53.3981	–		–	54.6218	–		–		–		–		–	55.6701	–		–		–	54.321	–		–		–		–
Internal base	7.3	20			6.8	19.2635					4.5	19.1489			5.5	16.3205					4.4	14.8649			5.3	18.7943									4.7				5.4	19.9262			4.7	17.8707			4.5	17.8571
Internal primary branch	10	27.3973			9.9	28.0453					6.7	28.5106	7.3	23.4727	8.3	24.6291					6.5	21.9595			7.4	26.2411									7.2								6.8	25.8555			6.7	26.5873
Internal secondary branch	8.7	23.8356			7.8	22.0963					5.2	22.1277	6	19.2926	7.4	21.9585					5.2	17.5676			6.6	23.4043									5.8				5.8	21.4022			5.5	20.9125			4.8	19.0476
Internal base/primary branch (cct)	73	–		–	68.6869	–		–		–	67.1642	–		–	66.2651	–		–		–	67.6923	–		–	71.6216	–		–		–		–		–	65.2778	–		–		–		–	69.1176	–		–	67.1642	–
Claw 2 heights
External base	7.6	20.8219			6.5	18.4136	6.1	19.3038			4.6	19.5745	7	22.508	7.5	22.2552			5.2	17.2185	5.7	19.2568							5.6		5.7	19.9301							5.9	21.7712									5.9
External primary branch	15.2	41.6438			13.9	39.3768	11.9	37.6582			9.3	39.5745	12	38.5852	13.7	40.6528			11.5	38.0795	11.3	38.1757							10.1		12.1	42.3077							10.8	39.8524
External secondary branch	9.2	25.2055			7.1	20.1133	8.8	27.8481			5.1	21.7021	8	25.7235					7.4	24.5033	7.2	24.3243							6.5		6.4	22.3776							7.2	26.5683									6.5
External base/primary branch (cct)	50	–		–	46.7626	–	51.2605	–		–	49.4624	–	58.3333	–	54.7445	–		–	45.2174	–	50.4425	–		–		–		–	55.4455	–	47.1074	–		–		–		–	54.6296	–		–		–		–		–
Internal base	7.1	19.4521			6.1	17.2805					4	17.0213	5.1	16.3987	7.4	21.9585																	5.1	19.0299	4.7				5	18.4502	5.6		4.8	18.251			5.1	20.2381
Internal primary branch	11.1	30.411			9	25.4958					6.5	27.6596	8.1	26.045	10.5	31.1573																	7.1	26.4925	6.7								7.4	28.1369			7.7	30.5556
Internal secondary branch	9.1	24.9315			6.5	18.4136					4.8	20.4255	7.3	23.4727	8.6	25.5193																	5.5	20.5224	6.1				5.3	19.5572			5.4	20.5323			6.1	24.2063
Internal base/primary branch (cct)	63.964	–		–	67.7778	–		–		–	61.5385	–	62.963	–	70.4762	–		–		–		–		–		–		–		–		–	71.831	–	70.1493	–		–		–		–	64.8649	–		–	66.2338	–
Claw 3 heights
External base	8.5	23.2877	8	26.8456	8.8	24.9292	6.5	20.5696					7.1	22.8296					6.4	21.1921	5.6	18.9189	7.2	26.2774			5.8	21.5613	5.5		5.5	19.2308													7.4	26.7148	6.4	25.3968	5.7
External primary branch	15	41.0959	12.8	42.953	14.8	41.9263	11.5	36.3924					13.9	44.6945					12.5	41.3907	10.8	36.4865	11.9	43.4307			11	40.8922	10.5										10.1	37.2694							10.9	43.254	10.1
External secondary branch	11.4	31.2329	9.8	32.8859	9.4	26.6289	7.7	24.3671					8.7	27.9743					7.7	25.4967	7.7	26.0135	7.9	28.8321			7.4	27.5093	6.2										6.7	24.7232					8.8	31.769	7.4	29.3651	6.8
External base/primary branch (cct)	56.6667	–	62.5	–	59.4595	–	56.5217	–		–		–	51.0791	–		–		–	51.2	–	51.8519	–	60.5042	–		–	52.7273	–	52.381	–		–		–		–		–		–		–		–		–	58.7156	–	56.4356
Internal base	7.9	21.6438			6.4	18.1303	7.4	23.4177			5	21.2766	5.5	17.6849							4.7	15.8784					4	14.8699			4.5	15.7343	5.3	19.7761	4.5				4.4	16.2362	4.1
Internal primary branch	9.7	26.5753			7.9	22.3796	9	28.481			6.9	29.3617									6.3	21.2838					5.4	20.0743					7.1	26.4925	5.7				5.9	21.7712	5.6
Internal secondary branch	8.8	24.1096			7.3	20.6799	8.1	25.6329			5.5	23.4043	7.1	22.8296							5.2	17.5676					4.3	15.9851					6.2	23.1343	5.5				4.9	18.0812	4.4
Internal base/primary branch (cct)	81.4433	–		–	81.0127	–	82.2222	–		–	72.4638	–		–		–		–		–	74.6032	–		–		–	74.0741	–		–		–	74.6479	–	78.9474	–		–	74.5763	–	73.2143	–		–		–		–
Claw 4 heights
Anterior base	8	21.9178			6.7	18.9802	5.7	18.038			5.1	21.7021			7.2	21.365											5.5	20.4461	5						4.8												4.5	17.8571
Anterior primary branch	12.7	34.7945			11.7	33.1445	9.9	31.3291			7.8	33.1915			11.7	34.7181											8.8	32.7138	8.9						8.1												7.9	31.3492
Anterior secondary branch	10.9	29.863			7.5	21.2465	7.4	23.4177			6	25.5319			10	29.6736											6.8	25.2788	6.3						6.1												6.2	24.6032
Anterior base/primary branch (cct)	62.9921	–		–	57.265	–	57.5758	–		–	65.3846	–		–	61.5385	–		–		–		–		–		–	62.5	–	56.1798	–		–		–	59.2593	–		–		–		–		–		–	56.962	–
Posterior base	8.5	23.2877					6.6	20.8861			6.3	26.8085			8.7	25.816							6.7	24.4526			5.9	21.9331					5.8	21.6418			6.7				5.8				5.9	21.2996	5.6	22.2222	5.1
Posterior primary branch	17.7	48.4932					17.2	54.4304			12.7	54.0426			18.8	55.7864							14.7	53.6496			14.5	53.9033					14.9	55.597			14.5				11.8				13.7	49.4585	14	55.5556	12
Posterior secondary branch	12.2	33.4247					9.2	29.1139			8.2	34.8936			12.4	36.7953							7.2	26.2774			8.9	33.0855					6.9	25.7463			8.3				6.6				9.9	35.7401	7.3	28.9683	7.1
Posterior base/primary branch (cct)	48.0226	–		–		–	38.3721	–		–	49.6063	–		–	46.2766	–		–		–		–	45.5782	–		–	40.6897	–		–		–	38.9262	–		–	46.2069	–		–	49.1525	–		–	43.0657	–	40	–	42.5
Eyes (0 = absent; 1 = present)	1		1		1		1		1		1		1		1		1		1		1		1		1		1		1		1		1		1		1		1		1		1		1		1		1
Cuticular pores (0/1)
Lunules I with teeth (0/1)
Lunules II with teeth (0/1)
Lunules III with teeth (0/1)
Lunules IV with teeth (0/1)
Granulation on legs I (0/1)
Granulation on legs II (0/1)
Granulation on legs III (0/1)
Granulation on legs IV (0/1)
[truncated: 24 more columns]

## Sheet: eggs
CHARACTER	1	2	3	4	5	6	7	8	9	10	11	12	13	14	15	16	17	18	19	20	21	22	23	24	25	26	27	28	29	30		CHARACTER	N	RANGE			MEAN	SD
Egg bare diameter																																Egg bare diameter	0		?		?	?
Egg full diameter																																Egg full diameter	0		?		?	?
Process height																																Process height	0		?		?	?
																																Process base width	0		?		?	?
																																Process base/height ratio	0		?		?	?
Process base width																																Terminal disc width	0		?		?	?
																																Inter-process distance	0		?		?	?
																																Number of processes on the egg circumference	0		?		?	?
Process base/height ratio
Terminal disc width
Inter-process distance
Number of processes on the egg circumference

## Sheet: animals_stats (µm)
Species	Population	Individual	Body length	Buccal tube length	Pharyngeal tube length	Buccopharyngeal tube length	Buccal/pharyngeal tube length ratio	Stylet support insertion point	Buccal tube external width	Buccal tube internal width	Ventral lamina length	Macroplacoid 1	Macroplacoid 2	Macroplacoid 3	Microplacoid	Septulum	Macroplacoid row	Placoid row	Claw 1 external base	Claw 1 external primary branch	Claw 1 external secondary branch	Claw 1 external base/primary branch	Claw 1 internal base	Claw 1 internal primary branch	Claw 1 internal secondary branch	Claw 1 internal base/primary branch	Claw 2 external base	Claw 2 external primary branch	Claw 2 external secondary branch	Claw 2 external base/primary branch	Claw 2 internal base	Claw 2 internal primary branch	Claw 2 internal secondary branch	Claw 2 internal base/primary branch	Claw 3 external base	Claw 3 external primary branch	Claw 3 external secondary branch	Claw 3 external base/primary branch	Claw 3 internal base	Claw 3 internal primary branch	Claw 3 internal secondary branch	Claw 3 internal base/primary branch	Claw 4 anterior base	Claw 4 anterior primary branch	Claw 4 anterior secondary branch	Claw 4 anterior base/primary branch	Claw 4 posterior base	Claw 4 posterior primary branch	Claw 4 posterior secondary branch
Genus species	Country.sample	1	460.1	36.5				22.9	4	2.3		6.8	5.8				14.7		7	14	9	50	7.3	10	8.7	73	7.6	15.2	9.2	50	7.1	11.1	9.1	63.964	8.5	15	11.4	56.6667	7.9	9.7	8.8	81.4433	8	12.7	10.9	62.9921	8.5	17.7	12.2
Genus species	Country.sample	2	543.3	29.8					4.6	2.8		6.2	5				12.7																		8	12.8	9.8	62.5
Genus species	Country.sample	3	476.7	35.3				23.2	3.1	2		6.1	4.5				12.2						6.8	9.9	7.8	68.6869	6.5	13.9	7.1	46.7626	6.1	9	6.5	67.7778	8.8	14.8	9.4	59.4595	6.4	7.9	7.3	81.0127	6.7	11.7	7.5	57.265
Genus species	Country.sample	4	493.1	31.6				20.2	3.2	2.2		5.6	4.2				11.8		7.1	13.2	8.2	53.7879					6.1	11.9	8.8	51.2605					6.5	11.5	7.7	56.5217	7.4	9	8.1	82.2222	5.7	9.9	7.4	57.5758	6.6	17.2	9.2
Genus species	Country.sample	5	487.8	32.6				20.9	3.2	1.9		6.1	4.1				12		7		8
Genus species	Country.sample	6	315.7	23.5				15.9	3.4	2.6		4.3	3.3				10.1						4.5	6.7	5.2	67.1642	4.6	9.3	5.1	49.4624	4	6.5	4.8	61.5385					5	6.9	5.5	72.4638	5.1	7.8	6	65.3846	6.3	12.7	8.2
Genus species	Country.sample	7	381.6	31.1				21.1	3.1	1.8		5	3.6				10.7		6.1	12	8.2	50.8333		7.3	6		7	12	8	58.3333	5.1	8.1	7.3	62.963	7.1	13.9	8.7	51.0791	5.5		7.1
Genus species	Country.sample	8	498.7	33.7				21	3.2	1.9		6.1	5				13.5						5.5	8.3	7.4	66.2651	7.5	13.7		54.7445	7.4	10.5	8.6	70.4762									7.2	11.7	10	61.5385	8.7	18.8	12.4
Genus species	Country.sample	9	492.9									5.2	5				11.5
Genus species	Country.sample	10	429.3	30.2				19.6	3.6	2.3		5.2	3.7				11.2		4.8	10.2	6.9	47.0588					5.2	11.5	7.4	45.2174					6.4	12.5	7.7	51.2
Genus species	Country.sample	11	396.5	29.6				17.3	2.9	1.9		5.1	4				10.5		5.5	10.3	6.7	53.3981	4.4	6.5	5.2	67.6923	5.7	11.3	7.2	50.4425					5.6	10.8	7.7	51.8519	4.7	6.3	5.2	74.6032
Genus species	Country.sample	12	392.7	27.4				17	3	1.5		5.5	4.3				9.5																		7.2	11.9	7.9	60.5042									6.7	14.7	7.2
Genus species	Country.sample	13		28.2				17.7	3.1	1.3		5.3	4.3				11		6.5	11.9	8.5	54.6218	5.3	7.4	6.6	71.6216
Genus species	Country.sample	14	350	26.9				16.1	3.4	1.6		4.2	3.6				9.3																		5.8	11	7.4	52.7273	4	5.4	4.3	74.0741	5.5	8.8	6.8	62.5	5.9	14.5	8.9
Genus species	Country.sample	15							2.8	1.4		4.1	3.2				9.9										5.6	10.1	6.5	55.4455					5.5	10.5	6.2	52.381					5	8.9	6.3	56.1798
Genus species	Country.sample	16		28.6				17.1	3	1.6		5.4	3.5				10.6		5.9		7						5.7	12.1	6.4	47.1074					5.5				4.5
Genus species	Country.sample	17		26.8				17.1	2.6	1.2		5.2	3.3				10.8		5.4		7										5.1	7.1	5.5	71.831					5.3	7.1	6.2	74.6479					5.8	14.9	6.9
Genus species	Country.sample	18							2.8	1.2		5.3	3.6				9.9		5.4	9.7	6.6	55.6701	4.7	7.2	5.8	65.2778					4.7	6.7	6.1	70.1493					4.5	5.7	5.5	78.9474	4.8	8.1	6.1	59.2593
Genus species	Country.sample	19							3	1.3		5.1	3.3				10.1																														6.7	14.5	8.3
Genus species	Country.sample	20		27.1				17.5	2.8	1.3		3.9	2.6				9.5		5.4		7.1		5.4		5.8		5.9	10.8	7.2	54.6296	5		5.3			10.1	6.7		4.4	5.9	4.9	74.5763
Genus species	Country.sample	21	344.5						2.8	1		4.9	3.7				9.8		4.4	8.1	5.2	54.321									5.6								4.1	5.6	4.4	73.2143					5.8	11.8	6.6
Genus species	Country.sample	22	388.7	26.3				15.8	2.8	1.4		4.7	4				10.4		5.7		6.7		4.7	6.8	5.5	69.1176					4.8	7.4	5.4	64.8649
Genus species	Country.sample	23	336.8	27.7				16.6	3.2	1.3		5.8	3.6				11.2		4.4		8.8														7.4		8.8										5.9	13.7	9.9
Genus species	Country.sample	24	367.2	25.2				16.1	3	1.4		5.4	2.8				10.2		5.4		5.9		4.5	6.7	4.8	67.1642					5.1	7.7	6.1	66.2338	6.4	10.9	7.4	58.7156					4.5	7.9	6.2	56.962	5.6	14	7.3
Genus species	Country.sample	25	256.4	24.9				16.1	2.6	1		4	3				8.8										5.9		6.5						5.7	10.1	6.8	56.4356									5.1	12	7.1
Genus species	Country.sample	26	204.2	21.8				13.9	3	1.5		3.9	3				8.4																										3.8	6.2	4.7	61.2903	5.1	10.5	6.3
Genus species	Country.sample	27										4.7	3.8				10.8		5.9	11.5	6.4	51.3043
Genus species	Country.sample	28	227	21.2				13.6	2.9	1.4		4.1	2.5				8.5
Genus species	Country.sample	29		28.1				17	2.8	1.3		5.7	4				11		5	10.4	7.2	48.0769	4.8	7.4	6.8	64.8649	6.2	12.2	7.6	50.8197	5.2	8.2	6.6	63.4146					4.6		6.6		6		7.1
Genus species	Country.sample	30	414.7	27.2				16.5	3.2	1.7		6.3	4.5				11.5						4.9	7	5.2	70					5.2	8.3	6.1	62.6506									5.5	8.8	6	62.5
[truncated: 1 more columns]

## Sheet: animals_stats (pt)
Species	Population	Individual	Body length	Pharyngeal tube length	Buccopharyngeal tube length	Stylet support insertion point	Buccal tube external width	Buccal tube internal width	Ventral lamina length	Macroplacoid 1	Macroplacoid 2	Macroplacoid 3	Microplacoid	Septulum	Macroplacoid row	Placoid row	Claw 1 external base	Claw 1 external primary branch	Claw 1 external secondary branch	Claw 1 internal base	Claw 1 internal primary branch	Claw 1 internal secondary branch	Claw 2 external base	Claw 2 external primary branch	Claw 2 external secondary branch	Claw 2 internal base	Claw 2 internal primary branch	Claw 2 internal secondary branch	Claw 3 external base	Claw 3 external primary branch	Claw 3 external secondary branch	Claw 3 internal base	Claw 3 internal primary branch	Claw 3 internal secondary branch	Claw 4 anterior base	Claw 4 anterior primary branch	Claw 4 anterior secondary branch	Claw 4 posterior base	Claw 4 posterior primary branch	Claw 4 posterior secondary branch
Genus species	Country.sample	1	1260.55			62.7397	10.9589	6.30137		18.6301	15.8904				40.274		19.1781	38.3562	24.6575	20	27.3973	23.8356	20.8219	41.6438	25.2055	19.4521	30.411	24.9315	23.2877	41.0959	31.2329	21.6438	26.5753	24.1096	21.9178	34.7945	29.863	23.2877	48.4932	33.4247
Genus species	Country.sample	2	1823.15				15.4362	9.39597		20.8054	16.7785				42.6174														26.8456	42.953	32.8859
Genus species	Country.sample	3	1350.42			65.7224	8.78187	5.66572		17.2805	12.7479				34.5609					19.2635	28.0453	22.0963	18.4136	39.3768	20.1133	17.2805	25.4958	18.4136	24.9292	41.9263	26.6289	18.1303	22.3796	20.6799	18.9802	33.1445	21.2465
Genus species	Country.sample	4	1560.44			63.9241	10.1266	6.96203		17.7215	13.2911				37.3418		22.4684	41.7722	25.9494				19.3038	37.6582	27.8481				20.5696	36.3924	24.3671	23.4177	28.481	25.6329	18.038	31.3291	23.4177	20.8861	54.4304	29.1139
Genus species	Country.sample	5	1496.32			64.1104	9.81595	5.82822		18.7117	12.5767				36.8098		21.4724		24.5399
Genus species	Country.sample	6	1343.4			67.6596	14.4681	11.0638		18.2979	14.0426				42.9787					19.1489	28.5106	22.1277	19.5745	39.5745	21.7021	17.0213	27.6596	20.4255				21.2766	29.3617	23.4043	21.7021	33.1915	25.5319	26.8085	54.0426	34.8936
Genus species	Country.sample	7	1227.01			67.8457	9.96785	5.78778		16.0772	11.5756				34.4051		19.6141	38.5852	26.3666		23.4727	19.2926	22.508	38.5852	25.7235	16.3987	26.045	23.4727	22.8296	44.6945	27.9743	17.6849		22.8296
Genus species	Country.sample	8	1479.82			62.3145	9.49555	5.63798		18.1009	14.8368				40.0593					16.3205	24.6291	21.9585	22.2552	40.6528		21.9585	31.1573	25.5193							21.365	34.7181	29.6736	25.816	55.7864	36.7953
Genus species	Country.sample	9
Genus species	Country.sample	10	1421.52			64.9007	11.9205	7.61589		17.2185	12.2517				37.0861		15.894	33.7748	22.8477				17.2185	38.0795	24.5033				21.1921	41.3907	25.4967
Genus species	Country.sample	11	1339.53			58.4459	9.7973	6.41892		17.2297	13.5135				35.473		18.5811	34.7973	22.6351	14.8649	21.9595	17.5676	19.2568	38.1757	24.3243				18.9189	36.4865	26.0135	15.8784	21.2838	17.5676
Genus species	Country.sample	12	1433.21			62.0438	10.9489	5.47445		20.073	15.6934				34.6715														26.2774	43.4307	28.8321							24.4526	53.6496	26.2774
Genus species	Country.sample	13				62.766	10.9929	4.60993		18.7943	15.2482				39.0071		23.0496	42.1986	30.1418	18.7943	26.2411	23.4043
Genus species	Country.sample	14	1301.12			59.8513	12.6394	5.94796		15.6134	13.3829				34.5725														21.5613	40.8922	27.5093	14.8699	20.0743	15.9851	20.4461	32.7138	25.2788	21.9331	53.9033	33.0855
Genus species	Country.sample	15
Genus species	Country.sample	16				59.7902	10.4895	5.59441		18.8811	12.2378				37.0629		20.6294		24.4755				19.9301	42.3077	22.3776				19.2308			15.7343
Genus species	Country.sample	17				63.806	9.70149	4.47761		19.403	12.3134				40.2985		20.1493		26.1194							19.0299	26.4925	20.5224				19.7761	26.4925	23.1343				21.6418	55.597	25.7463
Genus species	Country.sample	18
Genus species	Country.sample	19
Genus species	Country.sample	20				64.5756	10.3321	4.79705		14.3911	9.5941				35.0554		19.9262		26.1993	19.9262		21.4022	21.7712	39.8524	26.5683	18.4502		19.5572		37.2694	24.7232	16.2362	21.7712	18.0812
Genus species	Country.sample	21
Genus species	Country.sample	22	1477.95			60.076	10.6464	5.32319		17.8707	15.2091				39.5437		21.673		25.4753	17.8707	25.8555	20.9125				18.251	28.1369	20.5323
Genus species	Country.sample	23	1215.88			59.9278	11.5523	4.69314		20.9386	12.9964				40.4332		15.8845		31.769										26.7148		31.769							21.2996	49.4585	35.7401
Genus species	Country.sample	24	1457.14			63.8889	11.9048	5.55556		21.4286	11.1111				40.4762		21.4286		23.4127	17.8571	26.5873	19.0476				20.2381	30.5556	24.2063	25.3968	43.254	29.3651				17.8571	31.3492	24.6032	22.2222	55.5556	28.9683
Genus species	Country.sample	25	1029.72			64.6586	10.4418	4.01606		16.0643	12.0482				35.3414								23.6948		26.1044				22.8916	40.5622	27.3092							20.4819	48.1928	28.5141
Genus species	Country.sample	26	936.697			63.7615	13.7615	6.88073		17.8899	13.7615				38.5321																				17.4312	28.4404	21.5596	23.3945	48.1651	28.8991
Genus species	Country.sample	27
Genus species	Country.sample	28	1070.75			64.1509	13.6792	6.60377		19.3396	11.7925				40.0943
Genus species	Country.sample	29				60.4982	9.96441	4.62633		20.2847	14.2349				39.1459		17.7936	37.0107	25.6228	17.0819	26.3345	24.1993	22.0641	43.4164	27.0463	18.5053	29.1815	23.4875				16.3701		23.4875	21.3523		25.2669
Genus species	Country.sample	30	1524.63			60.6618	11.7647	6.25		23.1618	16.5441				42.2794					18.0147	25.7353	19.1176				19.1176	30.5147	22.4265							20.2206	32.3529	22.0588

## Sheet: eggs_stats (µm)
Species	Population	egg	Egg bare diameter	Egg full diameter	Process height	Process base width	Process base/height ratio	Terminal disc width	Inter-process distance	Number of processes on the egg circumference
Genus species	Country.sample	1
Genus species	Country.sample	2
Genus species	Country.sample	3
Genus species	Country.sample	4
Genus species	Country.sample	5
Genus species	Country.sample	6
Genus species	Country.sample	7
Genus species	Country.sample	8
Genus species	Country.sample	9
Genus species	Country.sample	10
Genus species	Country.sample	11
Genus species	Country.sample	12
Genus species	Country.sample	13
Genus species	Country.sample	14
Genus species	Country.sample	15
Genus species	Country.sample	16
Genus species	Country.sample	17
Genus species	Country.sample	18
Genus species	Country.sample	19
Genus species	Country.sample	20
Genus species	Country.sample	21
Genus species	Country.sample	22
Genus species	Country.sample	23
Genus species	Country.sample	24
Genus species	Country.sample	25
Genus species	Country.sample	26
Genus species	Country.sample	27
Genus species	Country.sample	28
Genus species	Country.sample	29
Genus species	Country.sample	30
