# Supplementary material for: Description of a new species of Tardigrada Hypsibius nivalis sp. nov. and new phylogenetic line in Hypsibiidae from snow ecosystem in Japan
Source: Sci Rep. 2022 Sep 2;12:14995. doi: 10.1038/s41598-022-19183-8 (PMC9440035; doi:10.1038/s41598-022-19183-8)
Supplement: Supplementary file 4 — Supplementary Information 4. [file 41598_2022_19183_MOESM4_ESM.txt]

Partition 1 
Score: 1
Proba: 9.999900e-06
 nb groups:3 (2)
------------------------------------------------------------

Group[ 1 ] n: 11 ;id: Mt. Gassan_2021_P1_1_COI Mt. Gassan_2021_P1_3_COI Mt. Gassan_2021_P1_8_COI Mt. Gassan_2021_P1_2_COI Mt. Gassan_2021_P1_12_COI Mt. Gassan_2021_P2_23_COI Mt. Gassan_2021_P2_20_COI Mt. Gassan_2021_P2_21_COI Mt. Gassan_2021_P2_22_COI Mt. Gassan_2021_P1_7_COI Mt. Gassan_2021_P2_25_COI 
Group[ 2 ] n: 1 ;id: MG818724.1 Hypsibius exemplaris strain Sciento Z151 cytochrome oxidase subunit I (COI) gene, partial cds; mitochondrial 
Group[ 3 ] n: 1 ;id: MG818723.1 Hypsibius dujardini strain Neotypic cytochrome oxidase subunit I (COI) gene, partial cds; mitochondrial 
