# Supplementary material for: Description of a new species of Tardigrada Hypsibius nivalis sp. nov. and new phylogenetic line in Hypsibiidae from snow ecosystem in Japan
Source: Sci Rep. 2022 Sep 2;12:14995. doi: 10.1038/s41598-022-19183-8 (PMC9440035; doi:10.1038/s41598-022-19183-8)
Supplement: Supplementary file 5 — Supplementary Information 5. [file 41598_2022_19183_MOESM5_ESM.xls]

## Sheet: MatrixOutput
	Mt. Gassan_2021_P1_1_COI	Mt. Gassan_2021_P1_2_COI	Mt. Gassan_2021_P1_3_COI	Mt. Gassan_2021_P1_7_COI	Mt. Gassan_2021_P1_8_COI	Mt. Gassan_2021_P1_12_COI	Mt. Gassan_2021_P2_20_COI	Mt. Gassan_2021_P2_22_COI	Mt. Gassan_2021_P2_23_COI	Mt. Gassan_2021_P2_25_COI	Mt. Gassan_2021_P2_21_COI
Mt. Gassan_2021_P1_1_COI
Mt. Gassan_2021_P1_2_COI	0.0169811
Mt. Gassan_2021_P1_3_COI	0.00191205	0.019084
Mt. Gassan_2021_P1_7_COI	0.0191571	0.0172414	0.0213178
Mt. Gassan_2021_P1_8_COI	0.00188679	0.0188324	0	0.0210728
Mt. Gassan_2021_P1_12_COI	0.0188679	0.0131827	0.0209924	0.00766284	0.0207156
Mt. Gassan_2021_P2_20_COI	0.0113208	0.00564972	0.0133588	0.0114943	0.0131827	0.00753296
Mt. Gassan_2021_P2_22_COI	0.0113208	0.00564972	0.0133588	0.0114943	0.0131827	0.00753296	0
Mt. Gassan_2021_P2_23_COI	0.0169811	0.0112994	0.019084	0.00957854	0.0188324	0.00188324	0.00564972	0.00564972
Mt. Gassan_2021_P2_25_COI	0.0226415	0.0169492	0.0248092	0.0210728	0.0244821	0.0188324	0.0112994	0.0112994	0.0169492
Mt. Gassan_2021_P2_21_COI	0.00978474	0.00585938	0.0118577	0.0119048	0.0117188	0.00585938	0	0	0.00390625	0.0117188

## Sheet: Caption
Table. Estimates of Evolutionary Divergence between Sequences
The number of base differences per site from between sequences are shown. This analysis involved 13 nucleotide sequences. Codon positions included were 1st+2nd+3rd+Noncoding. All ambiguous positions were removed for each sequence pair (pairwise deletion option). There were a total of 531 positions in the final dataset. Evolutionary analyses were conducted in MEGA X [1]
1. Kumar S., Stecher G., Li M., Knyaz C., and Tamura K. (2018). MEGA X: Molecular Evolutionary Genetics Analysis across computing platforms. Molecular Biology and Evolution 35:1547-1549.
Disclaimer: Although utmost care has been taken to ensure the correctness of the caption, the caption text is provided "as is" without any warranty of any kind. Authors advise the user to carefully check the caption prior to its use for any purpose and report any errors or problems to the authors immediately (www.megasoftware.net). In no event shall the authors and their employers be liable for a…
